# Supplementary material for: Synergistic Antibacterial Mechanism of Benzyl Isothiocyanate and Resveratrol Against Staphylococcus aureus Revealed by Transcriptomic Analysis and Their Application in Beef
Source: Foods. 2025 May 1;14(9):1610. doi: 10.3390/foods14091610 (PMC12071323; doi:10.3390/foods14091610)
Supplement: Supplementary file 1 [file foods-14-01610-s001.zip]

Archive with 1 entries (1 files):
- foods-3568932-supplementary.pdf
